# Supplementary material for: Enhanced Microwave Trapping and Loss Capabilities of TiN/RGO/PDMS Metacomposites across a Wide Range of Temperatures
Source: Research (Wash D C). 2025 Oct 29;8:0972. doi: 10.34133/research.0972 (PMC12569479; doi:10.34133/research.0972)
Supplement: Supplementary 1 — Figs. S1 to S7 [file research.0972.f1.zip]

Archive with 8 entries (8 files):
- Figure S1.tif
- Figure S2.tif
- Figure S3.tif
- Figure S4.tif
- Figure S5.tif
- Figure S6.tif
- Figure S7.tif
- Revised Supplementary material.docx
